# Supplementary material for: Divergent Effects of Human Cytomegalovirus and Herpes Simplex Virus-1 on Cellular Metabolism
Source: PLoS Pathog. 2011 Jul 14;7(7):e1002124. doi: 10.1371/journal.ppat.1002124 (PMC3136460; doi:10.1371/journal.ppat.1002124)
Supplement: Table S1 — Metabolite levels during the course of HCMV and HSV-1 infection. Values are normalized by packed cell volume and expressed relative to levels measured in the equivalent mock treated host cells. Rows correspond to metabolites measured either by LC-high resolution MS or LC-triple quadrupole MS/MS (those measured by triple quadruople are marked “QQQ”). Columns correspond to hours post infection for each of the eight infection time courses. The host cells and virus strains used in each time course are indicated. Values are averages of duplicate independent biological experiments. (XLS) [file ppat.1002124.s007.xls]

## Sheet: Table S1
Table S1. Metabolite levels during the course of HCMV and HSV-1 infection.
Virus - host cell	HCMV (AD169) - ARPE19						HCMV (AD169) - MRC5					HCMV (AD169) - HFF					HCMV (TB40) - HFF					HSV-1 (F) - HFF								HSV-1 (KOS) - HFF								HSV-1 (KOS) - MRC5								HSV-1 (KOS) - Vero
Hours post infection	3	24	48	72	96	120	4	24	48	72	96	3	24	48	72	96	3	24	48	72	96	3	6	9	12	15	18	21	24	3	6	9	12	15	18	21	24	3	6	9	12	15	18	21	24	3	6	9	12
choline-QQQ	0.0961231	0.31706	-0.327627	-0.144182	-0.505604	-0.491547	0.036013	-0.691564	-1.09237	-0.510057	-0.422637	0.270381	-1.09924	-0.267259	-0.171143	-0.0688893	-0.115373	-0.02769	-0.59482	-0.193512	-0.693168	-0.0858587	-0.168211	-0.111255	-0.0793701	-0.120785	-0.173987	-0.287613	-0.16473	-0.0159645	0.236934	-0.447488	-0.486565	-0.600995	-0.552187	-0.715248	-0.934287	-0.249552	-0.254342	-0.178832	-0.633081	-0.6448	-1.20363	-1.46158	-1.21206	0.0414592	-0.266105	-0.463346	-0.27831
proline-QQQ	0.164426	0.203643	0.461724	0.974452	0.997709	1.28539	-0.103343	-0.613337	0.666069	2.61768	2.44147	-0.550614	-1.33335	-1.02619	-0.0797738	-0.139377	-1.79927	-0.680836	-1.40819	0.174511	0.11168	0.128496	-0.132838	-0.65054	-0.949212	-0.859768	-0.935485	-0.833884	-0.547972	0.148565	0.385605	-0.415438	-0.85398	-0.748498	-0.567019	-0.725004	-0.569711	0.0796584	-0.448604	-0.572765	-0.44461	-0.232636	-0.601015	-0.988899	-0.907824	0.124666	-0.33666	0.705558	0.691824
glycine betaine-QQQ	0.173613	0.106214	-0.2709	1.54565	1.80298	2.14782	0.0792249	0.512392	1.74584	3.60451	4.24849	-0.437265	-2.92355	-1.54802	-0.321002	0.499932	-3.10474	0.00667298	-0.570944	0.277122	-0.600963	-0.0133447	-0.507708	-0.564352	-1.3149	-1.19903	-1.75087	-1.75603	-1.23981	0.0942922	-0.00797793	-1.04716	-1.89416	-2.56756	-2.607	-2.50415	-2.93167	-0.157171	-0.337103	-0.324397	-0.508012	-0.804455	-0.999469	-1.79123	-1.44938	-0.463797	-0.432861	-0.955887	-0.775616
creatine-QQQ	0.0930878	0.33679	0.0740814	0.746828	0.751906	0.896449	0.102757	0.403155	0.526887	-1.09306	0.289799	0.304438	-1.40223	-1.26319	-2.04148	-1.65805	-0.510478	-1.95399	-2.85544	-2.78345	-3.61719	-0.097902	-0.487086	-0.667493	-0.447779	-0.577935	-0.51631	-0.961615	-0.410051	-0.0368145	0.0810669	-0.661053	-1.18291	-1.08054	-1.06352	-1.37948	-1.2392	-0.28651	-0.366116	-0.744764	-0.521933	-0.572763	-0.785363	-1.21553	-0.992061	-0.0102815	-0.386324	-0.750704	-1.20975
aspartate-QQQ	-0.382377	-0.0666366	0.184269	0.349325	-0.196717	0.0519358	-0.124047	0.0243376	0.862641	-1.64719	-2.28144	-0.572732	-0.730196	1.43687	1.50954	0.82191	-1.36864	-0.501962	1.29016	1.98908	1.15763	-0.349395	-0.577318	-0.933898	-1.10887	-1.87973	-1.49669	-1.60762	-1.42357	-0.0694351	-0.116195	-0.617754	-0.816884	-1.17224	-2.24485	-1.88652	-2.59787	-0.672524	-0.486021	-0.52913	-0.728505	-0.915476	-1.5443	-2.81929	-2.36753	0.167503	0.167902	-0.21742	-0.386135
methylnicotinamide-QQQ	0.0869407	0.170949	-0.123385	0.138237	-0.267249	-0.343021	0.0649309	-0.22917	-0.768935	0.890389	0.139903	-0.000790699	-0.38972	0.826906	0.49994	-0.082997	-0.328443	0.163151	0.0746239	0.687855	0.520715	0.00488272	-0.121469	-0.169132	0.144442	0.188356	0.149381	0.069381	0.345748	-0.114022	0.332549	0.00215039	-0.339552	-0.205833	-0.431846	-0.218421	-0.286544	0.0727413	-0.201285	0.117284	-0.240822	-0.245145	-0.219171	-0.607586	-0.0938633	-0.10638	-0.868306	-0.654036	-2.0933
glutamate-QQQ	0.423719	0.383561	-1.012	-0.111596	-0.556381	0.222177	-0.0970369	1.13265	1.41826	0.419803	0.289939	0.0614806	-1.391	-1.11539	-1.27101	-1.28318	-0.773814	-0.363257	-1.20243	-0.465423	-0.996602	0.0989482	-0.0514934	0.257362	0.197586	0.248547	0.241337	0.13369	0.194939	0.0529798	0.247162	0.283468	0.198181	0.116751	0.207884	-0.164687	-0.153624	-0.106718	0.181203	0.397395	0.354903	0.416662	0.224416	-0.280961	-0.214638	0.0861586	0.156114	-0.225812	-0.17239
carnitine-QQQ	0.0429474	0.041572	-0.475169	0.150782	-0.406184	-0.529774	-0.609971	1.68998	1.77855	-0.706269	-1.56675	0.146594	-2.92551	-3.35376	-3.45651	-6.05781	-0.742413	-2.14884	-2.93284	-2.58138	-3.70886	0.0829259	-0.222626	-0.272366	-0.219665	-0.0268344	-0.130243	0.0159143	0.0672625	0.147013	0.361282	-0.277164	-0.433021	-0.535852	-0.675617	-0.797647	-0.569256	0.0340527	-0.828647	-1.26206	-0.133144	0.330851	0.100811	-1.40784	-0.547818	-0.348903	-1.04423	0.372719	-0.541035
1-methyl-histidine-QQQ	-0.0495889	0.308147	-0.149329	0.0983956	-0.241355	-0.986341	0.173368	-0.248012	-0.870329	-0.70965	-0.278893	0.436124	-0.28349	-0.152745	-0.424077	0.212242	0.171299	-0.0325081	-0.701302	-0.417337	-0.469352	-0.01714	-0.380387	0.0185147	0.0621367	-0.0606489	-0.19979	-0.0830305	0.038885	-0.251454	0.253799	-0.194735	-0.227326	-0.361001	-0.215094	-0.447531	-0.360682	0.055294	-0.0487109	-0.0600266	-0.0898658	-0.277249	-0.466623	-0.35882	-0.740607	-0.192585	-0.564941	-0.2067	-0.560872
glucosamine-QQQ	0.513185	0.793744	-0.0787497	0.539433	-0.807312	-1.69903	0.0227604	-0.363412	-1.15448	-1.85434	-0.650785	0.597499	-0.601016	0.581828	-0.864916	0.13282	0.660148	-0.0351899	-0.41762	-0.358308	-0.877724	-0.426257	-1.00234	-0.147586	-0.425765	-0.368173	-0.279116	-0.177623	-0.436892	0.177651	-0.958629	-0.670633	0.39335	0.176405	0.553079	-1.49102	-0.0676832	0.639417	-0.0370725	0.0138495	0.198425	-0.502364	-0.946775	-1.01492	-1.3251	-0.149272	-0.267527	-0.328335	0.121507
phosphorylcholine-QQQ	0.0111043	0.174665	0.131321	0.380513	0.0504447	0.250372	0.0335615	0.245471	0.725602	0.856318	0.336651	0.484873	-0.613478	0.548774	0.503969	-0.254266	-0.427201	-0.386631	0.221919	1.03494	0.462456	0.253811	-0.0273461	0.0876985	0.73786	0.295152	0.759112	0.592419	0.89382	0.209811	0.308238	-0.0295495	0.0177248	0.0439771	-0.173664	-0.0209757	0.0617554	-0.135548	0.0618002	0.160061	0.0307686	0.193435	0.215956	0.00525321	-0.000965317	-0.025655	-0.0482021	-0.309024	-0.382821
acetylcarnitine-QQQ	0.494658	0.226363	-0.298195	0.522419	0.664656	0.394224	-0.229933	3.4499	4.20907	0.178825	0.980696	1.37117	-0.471983	-1.08658	-4.08284	-0.77381	1.39639	0.472762	-2.76362	-2.21958	-2.81701	-0.112592	0.384434	0.128299	1.49542	0.360289	0.686188	0.0722903	0.295657	0.0684912	0.918142	-0.00850064	-0.457121	-0.691963	-0.827748	-1.2451	-0.985533	-0.0902916	0.475517	-0.214815	-0.581425	-0.0715207	-0.416368	0.692302	0.240816	-0.548949	-1.73193	-1.06088	-1.81335
kynurenine-QQQ	0.826297	1.20439	-0.139402	0.3654	2.13189	-1.55056	0.644476	1.26613	-1.95414	0.610395	0.0318502	-0.0846638	3.50602	2.76927	1.5277	-0.0995357	-1.37034	4.62848	3.75593	2.20971	-0.979964	0	-0.222392	-0.152003	-0.227234	1.1717	-0.436588	0.910806	-0.0431515	0	0.211504	-0.0671142	-0.458559	-0.395929	0.644877	-1.18038	0.730225	0.161623	0	-0.372114	-0.237039	-0.21864	-0.192645	-0.557663	-0.648915	-0.42066	-0.412026	2.06286	-0.60405
glycerophosphocholine-QQQ	0.197166	0.168352	0.380038	0.194415	-0.0175509	-0.287395	0.0894217	0.402298	-0.98596	2.57912	2.76399	1.11001	0.978389	1.01322	0.323276	0.470921	1.53945	1.69083	0.170227	-1.57408	-2.17974	-0.126133	-0.173284	-0.00777774	0.201831	0.344713	0.573554	0.0966699	0.231959	0.122534	0.533181	0.135594	0.0954304	0.146459	0.83769	0.54083	0.585148	0.143091	-0.0302391	0.0756891	0.333022	0.387563	0.572831	0.124406	0.637628	0.164236	0.0195607	-0.167344	0.375144
alanine-QQQ	-0.448296	0.453805	0.599993	1.11892	1.02414	1.67267	-0.0607308	0.416359	2.48104	1.34275	2.64451	0.107362	-0.61581	2.36232	3.9797	2.52192	-0.953201	-0.479121	2.33804	3.4563	4.0356	-1.94898	-0.147304	-0.47807	-1.0634	-0.992881	-1.31267	-1.27932	-1.32581	0.419247	0.346183	-0.226066	-1.61563	-1.57685	-1.272	-1.45871	-2.09595	-0.00430806	-0.00140555	-0.394684	-0.542903	-0.172477	-1.296	-1.32352	-1.16461	0.640538	-0.119111	-0.0201006	-0.208365
fumarate-QQQ	-0.445574	1.68094	1.85916	2.19273	2.5255	3.10539	-0.363408	1.92421	2.62471	0.759787	0.743795	-0.168437	-0.159632	1.92758	1.97493	1.73769	-0.622149	1.70398	3.01421	4.99941	2.41855	-0.211285	-0.0889061	0.127547	-0.0800046	0.229117	-0.11952	-0.0355335	0.13233	-0.0711389	0.441247	0.333417	0.168427	0.00749809	0.0779347	-0.728993	-0.475645	-0.400435	0.439732	-0.0361855	-0.228422	-0.0786782	-0.13081	-0.451397	-0.652656	-0.958008	-0.100358	-0.988226	-0.378349
taurine-QQQ	0.11886	-0.278396	-0.266118	-0.325039	-0.420817	-0.608548	0.153287	-0.438596	0.482183	-2.5113	-2.36583	-0.697851	-3.21145	-3.75083	-3.90417	-5.02444	-3.60841	-3.71221	-4.82183	-6.19176	-8.09401	-0.0254243	-0.365648	-0.543499	-0.00556824	-0.239957	-0.0421807	-0.560979	-0.529657	0.148412	0.120321	-0.161354	-0.634461	-0.794175	-1.19145	-1.50204	-1.26693	-0.115809	-0.0757676	-0.3357	-0.719259	-0.734307	-0.728442	-1.99973	-2.24691	-0.111	0.0316374	-0.489334	-1.21294
acetyl-alanine-QQQ	0.0501552	0.603114	0.236496	1.03082	1.44715	1.69591	-0.18012	1.30443	2.78961	2.29853	1.71584	-0.632828	-0.0566127	1.85956	2.20074	1.86615	-2.36607	1.20397	1.79803	2.49777	1.1131	0.0197959	0.0680877	-0.208852	-0.017955	0.174715	0.0954569	-0.272346	-0.356472	0.0128188	0.33372	0.0523685	-0.442927	-0.547887	-0.461453	-1.2124	-0.943024	-0.040066	0.0734556	-0.11766	-0.133374	-0.413319	-0.577815	-1.37071	-1.79823	-0.128018	0.112151	-0.120843	-0.377092
malate-QQQ	-0.192738	0.87066	1.31303	2.00443	2.28442	3.53163	0.0141841	3.2688	3.6718	1.16321	1.24942	-0.223171	0.955599	3.14805	3.09547	2.29646	-1.13809	1.61584	5.5307	4.90128	4.49936	0.119236	0.107945	0.269054	0.288471	-0.0666259	-0.0979434	-0.389925	-0.420759	-0.326836	0.684127	0.387966	0.219273	0.0575483	-0.349872	-0.820669	-0.947209	-0.190754	0.257829	0.339284	0.349994	0.13243	-0.107925	-1.44117	-2.23547	0.0981228	0.0811251	-0.118415	-0.640451
oxoglutarate-QQQ	0.272304	0.27584	0.122689	0.606997	0.301288	0.744391	0.0721283	1.67779	1.93869	0.615467	0.714055	-0.0275595	-0.123424	-0.135902	-0.0486948	-0.0384544	0.25422	1.00321	1.39987	1.03267	1.66254	-0.262598	0.502192	1.07218	1.51609	1.52349	1.06723	0.654408	0.372392	-0.283954	0.805677	0.801142	0.908675	0.930721	0.762082	0.158796	0.443067	-0.00141018	0.752843	1.00665	1.02803	1.40758	1.08169	0.297473	-0.468404	0.0438468	0.00317429	-0.0177684	-0.37366
hydroxyglutarate-QQQ	-0.192861	0.805845	0.513124	0.581639	0.481392	1.3546	-0.193082	2.45186	3.16639	2.62259	3.84591	0.549562	0.274866	0.0606147	0.583252	-0.0886045	-0.853569	0.486654	0.655444	-0.148043	2.16229	0.12082	0.0282044	0.982803	1.14134	1.24154	1.13523	0.876551	0.619307	-0.0221654	0.561818	0.711208	1.79034	1.93158	1.85885	1.68056	2.23464	0.551267	0.620137	0.876716	1.38669	1.49551	1.63589	0.982529	0.313459	-0.289527	-0.167791	0.294079	0.513714
phosphoenolpyruvate-QQQ	-0.728791	0.710111	2.49861	1.47155	1.01746	1.29637	0.0844523	0.129792	1.44998	1.30449	1.38162	1.75725	-1.20507	0.846826	2.96653	1.38056	0	0.53023	3.09674	2.68626	2.84042	0.00327807	0.864209	1.54323	0.797005	2.01539	1.02262	0.481559	0.806897	0.148715	1.31964	1.54963	1.35982	1.55729	1.22076	1.01612	1.14562	0.402121	0.0939077	1.14488	1.53083	1.17107	1.3754	0.946454	0.762972	0.410528	1.64639	0.335959	0.675974
dihydroxy-acetone phosphate-QQQ	0.0870065	-0.0116902	-0.263413	-0.20877	0.0756802	-0.0504896	-0.0390088	-0.276952	-0.132332	-0.359902	-0.195289	0.172478	-0.107247	-0.61895	-0.698179	-1.52074	-0.097294	-0.427646	-1.22052	-0.409984	-0.439228	0.211936	0.0805826	0.521147	0.84461	1.49282	1.37575	1.80101	1.38118	0.155007	0.593294	1.00474	1.45975	1.36137	1.58306	1.46871	1.58371	-0.00258317	0.206763	0.78311	1.19391	1.74326	1.70093	1.50843	1.28503	-0.0860813	0.780918	0.665293	0.862307
glycerol-3-phosphate-QQQ	-0.146205	0.267929	-0.0128465	-0.103845	0.119722	0.168998	-0.241509	-0.25391	-0.788531	0.186026	0.962445	-1.00939	-0.971037	-2.50701	-2.96587	-2.49351	-2.10558	0.22099	-1.26624	-2.1335	-2.5195	0.0553153	-0.40182	0.0575185	0.147817	0.432607	1.0535	0.809481	1.24904	0.234889	-0.395085	0.0424515	0.289797	0.564314	0.689471	0.642287	0.920573	0.08863	-0.257645	0.0138702	0.519791	0.745912	0.501757	0.355989	0.0107328	-0.00892993	0.830083	0.292096	1.13555
N-carbamoyl-L-aspartate-QQQ	0.276501	0.354332	-0.246726	0.5717	0.832154	0.327309	0.584674	3.56498	2.15689	0.746813	1.52076	0.993862	4.61302	3.59582	3.22363	1.86268	0.460986	4.19003	4.05424	2.66373	0.253802	-0.654481	0.74984	2.31295	0.870829	-0.0168344	-0.0420023	0.226716	0.0579768	0.402667	1.73554	3.65995	3.44748	3.06613	2.42856	1.94519	-0.0454856	0.085987	1.48016	2.97139	2.64429	2.57418	2.07966	1.45338	0.927977	-0.0658473	-0.569247	-1.0824	-1.6909
hydroxyphenyllactic acid-QQQ	-0.498575	0.792	0.684716	0.861488	2.70208	3.01457	-0.520598	2.51065	1.99556	5.02486	5.61266	-0.137086	1.30908	2.57906	3.33522	3.77132	-0.0104574	2.61051	3.17731	3.91023	3.84441	0.0670823	-0.79102	-0.202078	-0.173382	-0.213786	-0.315783	-0.598725	-0.331627	-0.281541	0.44967	0.185496	0.844109	0.768666	0.825082	0.69307	1.10196	0.554781	-0.110948	-0.456212	-0.487367	-0.248658	0.881278	1.19615	0.378464	-0.63889	-0.703572	-0.711598	-0.251128
3-phosphoglycerate-QQQ	-0.337394	0.241131	0.561912	0.308963	0.415602	1.06283	-0.590484	0.824649	2.60389	0.924625	0.846531	0.51893	-0.322092	0.342001	0.703893	-0.0405222	0.713151	-2.2034	0.942904	1.84472	0.612201	0.136803	-0.15886	0.419097	0.591523	0.661987	0.746083	0.233169	-0.0284343	0.459977	0.702137	0.962977	0.765018	0.357372	0.751271	0.178325	0.993575	0.0340387	0.375271	0.244042	0.801127	0.654294	0.907272	0.587516	0.930228	0.279254	1.18412	0.447327	0.332754
citrate/isocitrate-QQQ	-1.49801	2.36231	1.91404	2.75685	2.86266	3.90739	0.140189	6.88493	7.3394	5.08659	5.46256	0.895656	1.20668	3.76938	4.48542	4.37845	2.25447	6.11591	5.8774	4.58246	5.87492	-1.08725	0.486667	1.19892	1.26214	1.33037	0.846957	0.54165	0.509059	-0.512895	1.16608	1.06555	1.1315	1.0443	0.626281	-0.0744363	-0.263979	0.504343	1.44684	1.4788	1.35786	1.7364	0.829883	-0.181131	-1.22789	-0.0382504	-0.461013	-0.913485	-1.07828
creatine phosphate-QQQ	0.0507631	0.249703	-0.15996	0.396682	0.628774	1.17382	0.0656726	-0.876246	-0.492115	-1.4387	-0.196743	-0.10994	-2.14871	-2.02035	-2.14284	-2.28669	-0.946823	-2.50795	-3.41406	-4.5047	-5.11122	0.0173211	-0.00613411	0.0256721	0.111698	0.2025	0.209736	0.236497	0.139283	0.01991	0.511295	0.231044	0.0231212	-0.0873881	-0.108708	-0.347074	-0.202559	0.0645639	0.103666	0.0201418	-0.06609	0.0720246	-0.0421846	-0.38297	-1.17067	0.141783	0.0891883	-0.0835303	-0.486953
deoxyribose-phosphate-QQQ	0.353177	0.626077	-0.00725049	-0.265239	-0.342824	0.161932	0	0.188131	0.667947	0.30973	-0.586647	0.513891	2.47313	0.984667	1.76589	-0.121551	-0.310495	-0.265529	-1.16639	0.757681	0.188454	-0.13509	-0.450841	2.81126	4.11715	4.69807	2.25864	2.67944	1.94729	1.01898	0.921859	1.17671	1.55212	2.2502	2.51284	2.21924	2.01208	0.143018	0.368563	1.32237	1.57659	2.77641	2.9824	3.1881	2.56366	-0.978524	-0.614404	-0.28172	0.990847
ribose-phosphate-QQQ	-0.0538019	-0.000414008	-0.208231	0.215836	-0.0668984	-0.382871	-0.303296	-1.12395	-0.857855	-0.911207	-0.843806	0.230984	-0.961787	-0.98224	-1.28054	-2.15118	-1.33206	-0.870441	-0.846073	-0.59321	-1.13394	0.10793	0.0307478	0.181624	0.379755	0.766115	0.723232	0.922205	0.581805	0.20529	0.244578	0.597747	0.86269	0.621503	0.778363	0.794339	1.09463	0.350216	0.197911	0.619011	0.459005	1.54942	1.61385	1.50682	1.22754	-0.0872606	0.457655	0.309755	0.512024
glucose-phosphate-QQQ	-0.0686332	0.518129	-0.309426	0.104869	-0.422823	0.352002	-0.0582867	0.528655	0.987962	-0.387407	-0.0987797	-0.157964	-0.667152	-0.0422593	-0.172467	-0.430259	-0.53716	-0.567117	0.518669	0.741889	0.367406	0.152486	-0.16785	0.0289285	0.141136	0.247204	0.413524	0.31021	0.532062	0.101514	0.398322	0.422306	0.187875	0.0924505	0.421282	-0.0656627	-0.029582	0.283861	0.00134627	0.449857	-0.227808	0.286455	0.414394	0.660081	0.367517	-0.00551247	0.227979	0.130172	0.0337582
hexose-phosphate-QQQ	-0.120776	0.0510058	-0.156563	-0.0624348	0.0719194	-0.11378	-0.138599	-0.149001	-0.334843	-0.840446	-1.45026	0.243172	0.0101968	-0.867766	-0.149148	-0.499143	0.239718	-0.69285	-0.541139	0.558942	0.0937859	0.575695	0.465059	1.16687	1.52415	2.20654	2.01748	2.50536	2.35351	0.394979	0.845645	1.42503	3.12124	2.23584	3.14532	3.47341	3.40098	-0.262916	0.0252204	0.0339059	1.2386	1.39508	0.766084	1.29272	1.60505	0.195584	0.825209	0.815289	1.19749
1,3-diphosphateglycerate-QQQ	0	0.106915	1.54381	-0.222392	0.0740968	-0.283991	-0.420496	-0.482449	1.7849	3.26157	1.76271	0.830199	-0.511377	0.881895	1.70117	0.234681	0.886387	0.0780025	2.04456	-0.266492	2.58292	-1.82523	0.390207	0.685626	1.62068	1.57241	1.58502	2.33844	1.23239	0.427637	0.693562	1.5677	2.39516	1.64116	2.48553	1.34051	2.18563	0.642338	0.48048	1.265	1.07127	2.00986	1.34575	1.33796	1.29204	0.711367	1.17588	0.621706	0.350087
inosine-QQQ	-1.0566	-0.247203	0.679467	-0.180576	-0.0685987	-0.246429	0.343351	-1.75742	-1.08525	-0.734266	-0.273402	0.158422	-0.830603	-0.712374	-1.46958	-0.949083	0.0720413	-1.30662	-1.68298	-2.10672	-0.521106	0.0448734	-0.426311	0.34078	0.745291	0.798027	0.910437	1.30384	0.804879	-0.468243	0.816387	0.00501476	0.000726799	0.0378985	0.140279	0.29684	0.12206	-0.10181	-0.418761	-0.778871	-1.43096	-1.54104	-1.47482	-2.64473	-3.76974	1.43973	0.495656	0.265254	-0.108557
6-phospho-D-gluconate-QQQ	0.304654	0.00649818	-1.26716	-0.528465	-0.914921	0.856312	0.249601	-1.06961	0.191281	-0.317931	-1.4704	0.000642831	-0.931051	-1.84772	-0.969154	-3.6093	0	0.0780025	0.0923225	-0.32181	-1.53982	-0.222656	-0.18969	0.60281	0.468847	0.885474	-0.206657	0.348813	0.692898	-0.305144	0.277945	0.854199	0.770561	0.984661	1.04376	0.224364	0.784629	-0.00740772	0.258594	0.267667	1.3956	0.409968	1.5508	1.34733	2.20964	0.269059	0.567043	-0.539552	0.37149
sedoheptulose-phosphate-QQQ	0.407048	0.257414	-0.273668	0.51203	1.4057	1.17543	0.283963	-0.739097	-0.0159607	-0.347648	-0.750816	-0.0227425	-0.23015	-0.382628	-1.07303	-2.52268	-0.085592	1.16596	0.369261	0.504709	0.982452	0.677711	-0.139561	0.209338	0.632626	1.11067	1.35473	1.87961	2.36051	0.233433	0.334914	0.24563	0.543229	0.857786	1.62015	1.41407	2.05687	0.806725	-0.373307	0.474028	0.498404	0.95111	0.894371	1.10783	0.987268	0.00231347	0.0824319	-0.110082	0.24756
N-acetyl-glucosamine-phosphate-QQQ	0.231425	0.529505	0.119162	0.209306	0.0410122	0.170496	-0.332432	-0.319593	-0.785598	0.537715	1.53776	-1.36151	-0.98712	-2.61946	-2.69685	-2.29229	-1.89289	-0.607623	-1.47008	-2.24192	-2.15003	0.125826	-0.115713	0.253157	0.134139	0.536747	1.08761	1.05661	1.32421	-0.0537515	-0.032684	-0.319856	0.15641	0.625153	0.412521	0.370592	0.798555	0.0933843	-0.393692	0.251393	0.395264	0.763628	0.423988	0.41931	0.237733	0.479311	0.823296	0.172945	1.19962
glutathione-QQQ	0.614396	-0.415719	0.125352	0.222518	0.397195	0.578503	-0.239503	1.88321	2.45239	-0.065506	-1.5471	2.02007	1.71472	1.86065	3.98913	-2.3878	-0.490103	2.84481	3.54309	5.03163	3.57871	1.69487	2.76528	3.90238	-2.29293	2.72321	0.605721	-0.595507	-1.7499	0.995039	2.00504	4.66474	0.553403	0.770567	0.894794	-0.474589	2.12535	-0.324274	0.538958	0.117076	0.102654	0.154607	0.323748	-0.130797	-0.506361	-0.0707347	2.83023	0.561906	-0.586083
dUMP-QQQ	0	0.106915	-0.289507	-0.380692	-0.767927	-0.601451	-0.0944424	-1.36193	-0.556393	-0.706269	-0.559427	0.33826	-0.96099	-0.263034	-0.615254	-0.0995357	0	0.0780025	-0.415037	0.0154114	-1.04084	-0.140549	2.09903	4.98993	5.9383	6.82558	6.25069	4.31618	4.88464	-0.217801	1.84545	4.30879	4.27496	3.23953	3.94085	3.20971	2.9181	0.030994	4.87797	6.436	6.60765	5.81542	5.04724	3.56688	2.74665	0.236788	0.619194	2.04549	1.84765
octulose-phosphate-QQQ	0.808491	0.242774	-0.409042	-0.140078	-0.257688	-0.575825	-0.523811	0.700341	0.25453	-0.912284	-2.15616	0.297561	-0.344147	-0.349152	-2.19743	-2.43783	-0.326764	0.524533	-0.797767	1.09026	1.02363	0.684513	0.344055	0.440276	0.840757	0.674139	1.05531	1.61388	1.09824	0.243752	0.640791	0.68769	0.605569	0.304167	1.82624	1.2236	0.821679	-0.172465	0.146059	0.728095	0.58916	1.22424	1.45168	0.737159	0.488995	0.151152	0.0103704	-0.247788	-0.0742673
dTMP-QQQ	0	0.040268	-0.488462	-0.222392	-0.415037	-0.64047	0	-0.224027	-0.556393	-0.706269	-0.559427	0	-0.443663	-0.263034	0.472838	0.608615	0	0.0780025	-0.415037	0.0430687	-0.663476	0.233259	-0.915221	0.893735	4.51918	4.83933	5.44273	5.48363	5.20221	-0.51616	0.0527742	2.16277	2.00468	3.13088	4.19361	3.78496	3.53036	0.315117	1.21995	2.35961	3.64861	4.43008	3.86224	3.40075	1.77682	0.166864	2.32113	3.4454	3.76386
fructose-1,6-bisphosphate-QQQ	0.205072	-0.49059	-0.514819	-0.0838962	0.598037	0.281923	-0.181516	-0.465629	-0.249974	-0.769456	-0.583192	0.606694	0.213732	-0.139274	-0.425966	-0.556505	1.14691	-0.646712	-1.06035	-0.199993	1.11416	0.220962	0.54083	0.956341	1.92139	1.65368	1.58919	1.87212	2.19686	0.394123	1.08457	1.65899	2.26357	1.8027	2.0285	1.61505	2.03593	0.8511	0.710464	0.976641	1.21382	1.96677	1.54189	1.80481	1.50787	-0.146093	0.691712	0.75114	1.19366
sedoheptulose bisphosphate-QQQ	-1.78121	0.0834404	-0.474138	-0.222392	-0.15648	-0.595637	-0.340842	1.05041	0.975522	-0.154609	-0.0823706	-0.814541	-0.556352	-2.17633	0.638564	-0.955552	0	1.17705	-1.48257	0.9093	2.28169	0.759143	0.295625	1.03669	1.83319	1.75143	2.05726	1.32074	2.50741	-0.0381632	0.765791	-0.655765	-0.344035	0.0514112	-0.595455	-0.0477926	-0.250304	-0.218258	1.70713	0.917007	0.569658	3.14001	0.724881	1.61656	0.60251	0.422345	-0.0770154	0.487161	0.746991
CTP-QQQ	-0.288151	0.133727	0.383134	-0.21844	0.54652	0.523528	0.012981	-0.443126	0.521161	1.13186	1.9583	0.213368	-0.611638	0.591058	0.367882	0.576204	-1.27356	1.33574	0.620952	0.324784	0.806951	0.00365181	-0.482905	-0.320878	0.313233	0.425573	0.431086	0.705767	0.86657	0.108259	0.177398	-0.193259	0.256496	0.356452	0.709866	0.187342	1.05247	0.107328	-0.114418	0.0269021	-0.200983	0.287177	-0.21124	-0.19319	-0.0823104	0.214327	0.678128	0.00789873	-0.246567
UTP-QQQ	-0.19835	0.193811	-0.00445824	-0.0686761	0.190899	-0.191632	-0.0903868	0.544322	0.462495	1.58252	1.88687	-0.0112949	-0.582554	0.688649	0.466351	-0.105804	-1.06221	-0.10354	0.698576	0.381733	0.0601488	-0.124815	-0.320176	-0.153671	0.361696	0.327765	0.24635	0.312807	0.380928	0.0358446	-0.0432306	-0.111945	0.49304	0.463657	0.610939	0.317686	0.994001	-0.042264	-0.0971437	0.180103	0.0579395	0.579349	0.266984	-0.0693945	-0.236309	-0.00807811	0.419379	0.152841	-0.275045
ATP-QQQ	-0.176391	0.207367	0.210096	0.0402821	0.186786	-0.246668	0.0916544	-0.5552	0.229292	0.566008	1.16485	0.045668	-1.10934	-0.210892	-0.33191	-0.44728	-0.462358	-0.546139	0.301172	-0.118986	0.354452	-0.0717581	-0.141664	-0.14161	0.144776	-0.0777041	-0.200936	-0.305531	-0.307065	0.041107	0.183101	0.0276342	0.114881	-0.117954	0.0832632	-0.37548	-0.141974	0.0314929	-0.255654	0.0941629	-0.19948	0.122714	-0.00359657	-0.215644	-0.285314	-0.0214573	0.289074	-0.146044	-0.248475
GTP-QQQ	-0.274018	0.435704	-0.497445	-0.0952234	0.0967973	-1.21244	-1.29466	0.0431272	-1.17474	0.713042	2.4256	0.712982	-1.41979	-0.237362	-0.906187	-0.159197	-0.883052	0.0780025	-0.625813	-0.675467	-0.406826	-0.368426	-0.118187	-0.506346	-0.187764	-0.226657	0.27828	0.321728	0.267488	0.185992	0.0674109	0.274286	-0.152714	-0.110781	0.327705	-0.26033	-0.084999	0.124348	-0.203183	0.529283	-0.187515	0.237066	-0.0438191	-0.199928	-0.203677	0.0104246	0.588365	0.227225	0.0324614
UDP-D-glucose-QQQ	-0.0993017	0.309908	0.0172585	0.281413	0.252547	0.23913	-0.041709	0.569193	0.98941	0.697563	0.590596	0.0536728	-0.323862	0.746111	0.884765	0.107105	-0.189999	0.0311256	0.294372	0.533568	0.128204	-0.00294786	-0.269662	-0.058724	0.323668	0.581984	0.4837	0.559316	0.610816	0.0591494	0.117265	0.0390193	0.420747	0.705688	0.938383	0.868902	1.38205	0.0219816	0.221055	0.448037	0.482089	1.23999	0.823829	0.35025	0.248932	-0.137061	-0.4299	0.0115022	0.116529
UDP-D-glucuronate-QQQ	0.351682	0.444549	-0.0945999	-0.230199	-0.0516582	-0.649063	0.236503	-0.268477	-0.249868	-0.0994949	-0.0808735	0.134729	-1.13214	-0.787544	-0.808743	-1.32823	1.34201	0.39686	0.964204	0.0379557	0.0442556	-0.103396	0.093725	0.328402	0.349223	0.403934	-0.260858	-0.737818	-0.93762	0.153838	0.257408	0.454721	0.401063	0.170985	-0.0858882	-0.832228	-0.944378	0.0263593	0.192599	0.467453	0.0259401	0.563597	0.0407734	-0.964015	-1.23569	0.163708	0.124972	-0.465186	-1.39626
UDP-N-acetyl-glucosamine-QQQ	0.0253575	0.964709	0.0851357	-0.0399618	-0.342966	-0.322701	0.122871	-0.243453	1.51064	3.38236	3.9376	-0.336444	-1.44486	-0.944722	-0.646439	-0.438183	-0.282907	0.901959	0.907277	1.55125	0.654303	-0.215801	-0.106304	0.593399	-0.484565	-0.336024	-0.229783	-0.343899	0.147282	0.00333181	0.159463	-0.0682178	-0.268716	-0.437302	-0.46123	-0.83163	-1.4376	-0.00997565	-0.00733667	-0.198473	-0.315139	-0.620783	-0.922391	-1.35948	-1.64706	0.143979	0.13026	0.072356	0.110935
glutathione disulfide-QQQ	-0.0973812	0.245943	-0.354202	0.00363276	-0.122472	0.131547	0.0175445	0.945065	1.86552	1.55149	1.39433	-0.0679692	0.447697	1.38285	1.32034	0.0857454	-0.592256	1.9282	1.77424	2.04046	1.90508	0.060536	-0.0993092	0.593076	0.785947	0.935741	0.858495	0.59468	0.346817	0.869015	-1.0541	-0.876532	0.487723	0.175998	-0.120418	-0.564617	-0.463137	0.0104334	-0.0930341	0.442931	0.37003	0.753398	0.10207	-0.261427	-0.755869	0.15317	0.421355	0.0998415	0.0389514
NAD+_QQQ	0.0930372	0.0936405	-0.432655	-0.14992	-0.100612	-0.313357	0.0153845	0.150539	0.185149	0.289691	0.449084	0.0671795	-0.5372	-0.0747208	-0.189574	-0.0872446	-0.00502726	-0.0651374	0.237255	0.394022	0.160314	-0.0901754	-0.112763	-0.351522	-1.19244	-2.36532	-2.2556	-2.43856	-2.67266	0.458125	-0.924401	-1.12527	-0.0839001	-0.30543	-0.117182	-0.597155	-0.559104	0.0385111	0.0912985	0.0916276	-0.0618548	0.0166806	-0.202077	-0.958991	-1.46801	0.034894	-0.235631	-0.214691	-0.870812
NADH_QQQ	-1.69404	0.765323	0.280309	-0.112526	0.880965	1.0855	0.537851	0.813891	2.09085	0.462448	1.00242	0.861651	0.30026	0.264083	0.419777	-0.0233239	1.80244	0.669358	0.806464	1.52911	1.04832	0.39494	0.82515	0.525152	0.291913	-1.7043	-0.900838	-2.3036	-1.75919	0.875493	-1.13397	-0.42467	0.181786	0.554458	1.4135	0.760621	1.14836	-0.0811172	0.327262	-0.13835	0.3255	0.00273764	0.589028	0.598747	0.664182	0.624794	0.139181	-0.860138	-0.551584
pyruvate-QQQ	-0.299073	0.198969	0.614894	-0.160128	-0.13961	0.0212564	0.444098	-0.743213	-0.696841	-1.52304	-1.01607	-0.234135	-2.24299	0.696634	1.48717	0.946851	-0.425162	-1.20894	-0.453225	-0.693787	-0.429933	0.616507	-0.483046	-0.781706	-0.86125	-0.370308	-0.839937	-0.476304	-0.646187	-0.743599	0.142192	-0.805875	-0.875169	-1.09559	-1.09676	-1.99022	-1.13376	0.00349003	-0.340346	-0.488726	-0.641279	-0.556631	-0.725741	-1.19621	-1.82037	-1.19989	-0.557776	-0.507858	0.00687206
lactate-QQQ	0.0611547	0.226917	-0.0564224	0.119199	0.210834	-0.133453	-0.254676	0.256141	1.44701	0.274173	0.444222	0.0655375	-0.390175	0.454559	0.491589	0.230506	0.346923	0.230574	0.542005	1.48986	0.893765	-0.119637	-0.200973	-0.0846728	0.103853	-0.0344678	-0.0115532	-0.14833	-0.0795694	0.0253322	0.236801	-0.0598907	-0.169938	-0.207547	0.0770683	-0.37716	-0.260323	0.154007	0.254769	0.0417581	-0.0630287	0.0157474	-0.156902	-0.476886	-0.632839	-0.0387499	-0.324192	-0.667163	-0.736776
acetyl-alanine	-0.034799	0.692784	0.564598	0.964669	0.991133	1.31387	-0.0462217	1.16734	2.1915	1.97497	1.58902	-0.689447	0.0334559	1.75879	2.28908	2.06878	-1.44177	1.07403	1.6624	2.53952	1.45379	-0.202542	-0.334219	0.159899	0.264134	0.430214	-0.325134	0.0530105	0.442185	-0.147469	0.259714	-0.15778	-0.666087	-0.591255	-0.626908	-1.19725	-1.20382	-0.0219704	0.657524	0.685349	0.801842	0.680784	1.06578	0.984519	0.957894	0.0828494	0.133373	-0.198328	-0.440486
acetyl-methionine	-0.0865017	0.382449	0.0923052	1.34338	1.39737	1.5487	-0.0593217	0.640245	2.57276	3.72524	2.71243	-0.238898	1.05691	3.24617	3.8368	2.64129	-1.1613	1.43953	3.50408	4.80795	3.30583	0.104252	-0.338232	-0.671872	-0.520988	-0.880119	-0.8398	-0.921749	-0.882353	0.429536	0.489649	-0.0447399	-0.706848	-0.656345	-0.980237	-1.47455	-0.846438	0.0160075	-0.00367934	-0.202765	-0.305348	-0.301271	-0.306198	-0.61679	-0.689091	-0.0792269	-0.167005	-0.599532	-1.11458
acetyl-aspartate	4.04e-05	0.130732	-0.193726	-0.0499978	-0.259247	-0.390844	0.0636892	3.06356	4.63513	4.28411	4.13883	-0.165489	1.09523	3.58458	5.0644	4.74473	-0.444205	2.57938	4.62388	5.3176	5.1709	0.177764	0.139336	0.8264	1.42257	1.26284	1.80907	1.29402	1.15081	0.224184	0.37205	-0.0411406	-0.0753474	-0.0399807	-0.203425	-0.32088	-0.284507	0.0184172	0.0800406	0.0700586	0.0409306	-0.0860429	0.126912	-0.378241	-0.568938	0.0213733	0.114976	-0.101726	0.0661826
acetyl-glutamate	0.20591	-0.0470833	-0.160226	-0.165963	-0.105335	0.0828328	0.0163014	0.837081	1.44051	2.96662	3.24657	0.322386	0.050102	2.38174	2.75714	1.96372	0.0455441	1.27926	2.22071	2.68476	2.96854	0.170734	0.131164	0.211684	0.393106	0.675464	0.517505	0.345122	0.690114	0.211432	0.185628	0.0233581	-0.390942	0.107835	-0.231743	-0.350401	-0.116791	-0.0115548	0.120135	-0.0298023	0.119263	0.245418	0.250683	0.00684438	0.1275	0.035093	0.0189037	-0.0064189	-0.205737
NAD+	0.129124	-0.074435	-0.355447	-0.23284	-0.425018	-0.38992	0.0330047	-0.0483836	0.37786	0.275608	0.641167	-0.199641	-0.71735	-0.0326393	0.0428087	-0.134708	-0.15047	-0.0441383	0.122527	0.284452	0.191346	-0.107676	-0.202349	-0.407166	-1.08342	-2.02768	-2.4453	-2.43982	-2.74617	0.435337	0.369384	-0.00822637	-0.293192	-0.291603	-0.133392	-0.486093	-0.406001	0.0673325	-0.2073	-0.0930283	-0.22351	-0.0753884	-0.214582	-1.29047	-1.90867	0.0667715	-0.166249	-0.310791	-0.755734
NADH	0.130382	-0.0435887	0.223019	0.219164	0.210492	0.163215	0.239797	0.471977	1.55404	1.14134	0.725289	0.382277	-0.0104347	0.174864	0.438229	-0.00142296	0.430023	0.479801	0.550582	0.762348	1.09602	0.0717141	0.526994	0.250321	0.177375	-0.890606	-0.939318	-0.820567	-0.952987	0.310399	1.17901	1.00962	0.678241	0.447493	1.196	0.740371	0.293643	-0.142865	0.450278	0.13987	0.352551	1.04036	1.12613	1.19434	1.42923	0.416494	0.379707	-0.990679	-0.792346
NADP+	0.0680047	0.186698	0.511567	-0.00351518	0.247929	0.258179	0.50719	0.153092	1.2704	0.259822	0.00577485	-0.0448065	-0.145177	0.273569	0.736877	0.0274383	-0.227394	0.475012	1.21259	0.559042	1.7857	-0.355855	0.114825	0.939023	0.595904	1.15026	0.153941	0.509957	0.39499	-0.16569	0.985792	0.795399	0.434867	-0.0299374	0.591766	-0.0715239	0.789857	0.179937	0.315708	0.688475	0.930726	0.688316	0.590096	0.218985	0.521037	0.345401	0.229299	-0.367586	-0.186938
UDP-pentose	0.23011	0.00165446	0.0506462	0.509951	0.386155	0.259808	-0.160788	0.571162	0.647313	0.129797	0.0724262	0.0486341	0.144484	0.465742	0.727772	0.281574	-0.567941	-0.338555	-0.602292	-0.252793	-0.759387	-0.0313168	-0.0882289	0.223534	0.779222	0.321783	0.565026	0.680266	0.402602	0.121598	0.284276	0.0860004	0.632661	1.561	1.7528	1.83954	1.91456	0.19517	0.458371	0.821446	1.05391	2.05313	1.38238	0.81803	0.874919	0.209115	-0.0943191	0.460247	0.513137
UDP-D-glucose	-0.0122565	0.158415	-0.0337121	0.122261	0.0806299	-0.024388	-0.132877	0.320329	0.40952	0.364292	0.0829162	0.029144	-0.270283	0.629227	0.578921	0.208244	-0.235173	-0.0218875	0.0150291	0.0901448	-0.234186	0.0716439	-0.142629	-0.164998	0.325283	0.582227	0.555303	0.589671	0.730451	0.0999595	0.241319	0.128439	0.300992	0.662669	0.797006	0.769817	1.28815	-0.00964196	0.223842	0.431789	0.574157	1.11446	0.601312	0.338169	0.416219	-0.171393	-0.459021	-0.118339	0.171013
UDP-D-glucuronate	0.147019	0.377185	-0.179347	-0.262845	-0.265125	-0.525191	0.301898	-0.349887	-0.242694	-0.749662	-0.18069	0.320131	-1.17061	-0.651338	-0.718203	-1.31769	1.05512	0.475216	0.543067	0.145201	-0.0729712	-0.0759236	0.0533098	0.377723	0.342927	0.126921	-0.430535	-0.737347	-1.28937	-0.0293119	0.370944	0.623185	0.210071	-0.105866	-0.21026	-0.895148	-1.37839	0.149965	0.241703	0.502492	0.0614085	0.372665	-0.122578	-1.14877	-1.30452	0.1514	0.171953	-0.512372	-1.30921
UDP-N-acetyl-glucosamine	0.0359663	0.481551	-0.104473	-0.0988591	-0.388016	-0.448291	0.190274	-0.376738	0.752783	2.51596	2.80344	-0.269737	-1.42036	-0.860153	-0.653486	-0.403936	-0.214976	0.757058	0.948033	0.718557	0.632573	-0.223422	0.0801836	0.494929	-0.266153	-0.192994	-0.267191	-0.158361	0.129351	0.231151	0.413972	0.172939	-0.307197	-0.432449	-0.435622	-0.748072	-1.44084	-0.0138836	-0.0116925	-0.257926	-0.40264	-0.685059	-1.12845	-1.34526	-1.33266	0.165532	0.220751	-0.110706	0.0704849
CDP-ethanolamine	0.230438	0.220385	-0.170425	-0.150205	-0.592093	-0.594434	0.0882299	-0.108407	-0.728864	-0.217033	-0.973259	0.181616	1.69474	0.569989	-0.906296	-0.964828	-0.747777	2.28297	0.933709	-0.686606	-1.94378	-0.14027	-0.412932	-0.746931	-0.448408	-0.10657	0.0529655	0.479912	0.453035	0.0774207	0.217331	-0.198584	-0.283341	-0.122785	0.141077	0.159885	0.617357	0.058593	-0.31811	-0.460206	-0.323396	-0.155523	0.0455334	0.224637	0.136091	0.153838	0.419676	-0.978086	-0.930451
CDP-choline	0.131828	0.797583	0.81416	0.864465	0.983063	0.768123	-0.164971	-0.588258	-1.28919	1.48905	1.27404	-0.517793	0.0790492	-0.265271	2.4775	2.09865	0.0342169	1.54589	1.51459	1.51535	3.71518	0	-0.222392	-1.74794	-0.0740006	-0.14439	1.47849	-0.14439	-0.14439	0.23421	0.292567	-0.424321	-0.105799	-0.129687	0.672425	1.63379	1.6912	0.16934	-0.491964	-0.569511	-0.485075	-0.0905334	-0.174257	-0.888696	0.0815972	-0.538307	1.26685	0.114181	-0.115829
dCDP-ethanolamine	-0.413202	1.10099	0.757507	0.202137	0.142162	0.130747	1.5996	3.2186	2.94613	2.01734	0.619676	-0.0908016	1.87735	2.80589	1.43674	1.80996	-0.0201598	2.51457	4.31476	3.46064	0.558582	-1.03708	0.916161	0.8255	1.86339	3.0409	3.38422	3.47489	3.40596	0.00209778	0.55209	0.57103	0.938396	1.86576	2.2492	2.18812	2.76674	0.143648	0.408799	0.814601	2.24923	2.47138	3.26731	3.23679	2.92624	-1.34642	2.55122	2.63813	1.97315
glutathione	-0.0629445	-0.482341	0.103921	0.167469	0.172274	0.602574	-0.0288675	1.75221	2.62184	0.101648	1.10395	0.697227	2.80496	2.42509	2.71662	-1.11889	-0.712723	2.60018	2.89327	3.28439	3.4403	0.836908	1.41373	0.154437	-0.880141	0.967124	0.0866232	-0.797738	-0.373991	0.388559	2.29866	0.0674089	0.788534	-0.0517412	0.596388	-0.494122	2.15778	0.0680086	0.0218029	-0.0320828	-0.0556491	-0.0777114	0.112392	-0.189188	-0.308726	-0.342196	2.2859	1.145	-0.312284
glutathione disulfide	-0.0142168	0.118207	-0.39335	-0.151777	-0.30166	-0.212894	-0.0228416	0.61851	1.20675	1.15228	0.783327	-0.14297	0.241701	1.47839	1.10389	-0.0797021	-0.56366	1.72206	1.37498	1.60257	1.48514	-0.0387287	0.131767	0.626229	1.0533	1.30348	1.01823	0.771072	0.640242	0.318724	0.606789	0.604693	0.323556	0.0440401	-0.120207	-0.509575	-0.395075	-0.0552356	-0.109609	0.0476672	-0.0196405	-0.0691506	0.0596004	-0.120448	-0.302337	0.0995244	0.242673	-0.106242	-0.0673335
glucose-phosphate	0.00885047	0.0989972	-0.060105	0.0720168	0.250192	0.0872541	-0.127129	0.709839	1.78214	-0.0782373	-0.532195	-0.191383	-0.550851	0.284748	-0.0240329	-0.51896	-0.279871	-0.0134071	0.667879	1.01176	1.19098	-0.0552819	-0.0692649	0.107797	0.136893	0.245038	0.163816	0.227988	0.305067	0.0572062	0.395911	0.423583	0.357144	0.29706	0.385101	0.085357	0.0777383	0.148751	0.0758034	0.212972	0.5417	0.494342	0.549948	0.524153	0.294029	-0.0402183	0.208869	0.157265	0.16156
hexose-phosphate	0.0860842	-0.0461553	-0.0967123	-0.0124445	0.172265	-0.0818607	-0.184714	0.380627	0.0759945	-0.818835	-1.07059	0.334142	-0.181468	-0.820962	-0.519081	-0.309578	0.277865	-0.495904	-0.262676	0.704829	1.11133	0.0122236	0.203215	0.776249	1.01071	1.82067	1.87264	1.91404	1.98912	0.346371	0.910335	1.97588	2.80196	3.18086	3.04759	3.23137	3.02985	0.170725	0.107713	1.06749	2.01508	1.7837	2.39998	2.17563	2.194	-0.00670552	0.90642	0.705517	1.12475
fructose-1,6-bisphosphate	0.170354	-0.654977	-0.694312	-0.10115	0.437037	0.218842	-0.265012	-0.75265	0.374059	-0.876264	-0.630684	0.425115	0.154137	-0.225361	-0.558107	-0.871439	0.551537	-0.176217	-1.28744	1.17697	1.00661	-0.183715	0.429054	0.973327	1.64046	1.73832	1.53102	1.64169	2.04535	0.68267	1.18093	1.53344	1.81163	1.35185	1.23629	1.35046	1.43697	0.803834	0.996761	1.73832	1.34702	0.42202	1.66802	2.91866	1.92992	-0.0917421	0.658125	0.734726	0.910271
dihydroxy-acetone phosphate	0.247293	-0.113682	-0.128029	-0.267102	0.264556	-0.167887	0.0850462	-0.43181	0.104123	-0.577328	-0.313632	0.385134	-0.0606416	-0.158958	-0.826245	-1.56613	0.130392	-0.324583	-1.27753	-0.245543	-0.631788	1.18021	0.285407	0.708386	0.925933	1.27065	1.76132	1.9066	1.24185	0.504303	0.718422	1.32658	1.58598	1.41667	1.4572	1.16123	1.60355	0.172389	0.260214	0.813745	1.02513	1.42813	1.75058	1.55094	1.5702	-0.037954	0.62078	0.56912	0.81511
3-phosphoglycerate	-0.139979	0.292365	0.686291	0.276142	0.682759	0.136839	0.390486	0.11728	1.18305	0.646602	0.39458	0.469488	-0.266792	0.815383	0.181957	-0.772029	0.32604	-0.302961	0.513883	0.540354	1.07308	-0.138993	0.251225	0.728123	0.987399	0.891752	0.966858	0.975964	0.0421225	-0.139649	1.14327	1.09869	1.17028	0.923093	0.933592	0.91863	0.992163	0.339386	0.481087	0.669914	0.571365	-0.0657372	0.985847	1.34449	0.900836	0.105804	0.910496	0.10281	-0.24733
glycerol-3-phosphate	0.0558065	0.0922753	-0.0589628	0.05463	0.0898885	-0.0405034	-0.23846	-0.316059	-0.820042	-0.1479	0.614267	-2.12065	-1.00352	-3.03295	-2.84202	-2.33999	-1.67941	-0.139777	-1.72868	-1.48243	-2.39708	0.127945	-0.400649	0.0822716	0.0378291	0.457118	1.09095	0.788979	1.06953	-0.410928	-0.748383	-1.32177	-0.974668	0.432368	1.15948	1.47299	1.12411	0.0255518	-0.274806	0.0347684	0.534676	0.562161	0.720273	0.478791	0.511387	0.389837	0.732148	0.212384	0.656073
aspartate	-0.197345	-0.0248876	-0.0588478	-0.0360993	-0.20367	-0.159136	-0.0396151	0.017707	0.686869	-1.51479	-1.51395	-0.43302	-0.695608	0.955256	0.752039	0.53188	-0.991071	-0.474407	0.780291	1.55702	0.534538	0.104591	-0.537938	-0.688461	-0.967289	-1.09717	-1.17436	-1.39957	-1.39479	0.0587121	0.0695377	-0.294317	-0.994904	-1.16782	-1.55006	-1.90163	-1.96883	-0.0168307	-0.19337	-0.358916	-0.561423	-0.81271	-1.03446	-1.68243	-2.02166	0.0551605	-0.0215188	-0.188518	-0.543344
malate	-0.184219	0.297924	0.845875	1.08289	1.14376	1.73994	-0.198517	1.32408	1.94555	1.71102	1.06983	-0.39644	0.476062	3.14913	2.45125	1.48753	-0.665142	1.3449	2.63615	3.08363	2.95678	0.0225878	0.155291	0.5214	0.423924	0.809098	0.277415	0.256035	0.0111453	-0.0355386	0.865397	0.406459	0.249201	-0.0569995	-0.312055	-0.63088	-0.788185	-0.149624	0.258284	0.372142	0.124857	-0.356473	-0.353956	-1.21524	-1.84669	-0.0975509	0.149069	-0.303063	-0.600069
oxoglutarate	-0.0554695	0.776843	0.6528	0.630218	0.312372	0.789134	-0.211058	1.67432	1.77901	0.762602	0.0529933	0.618949	0.31697	0.626463	1.21728	0.964653	0.0227908	1.34469	1.22452	0.830591	1.53873	-0.446404	0.749208	1.2422	1.48892	2.02978	1.4337	1.44614	1.15308	0.460319	0.998925	1.03568	1.01372	1.09574	1.00763	0.652776	0.858232	0.171069	0.576312	0.593413	1.00652	1.16038	1.10671	0.453074	0.440261	-0.105773	-0.0903595	0.462517	-0.400763
sedoheptulose-phosphate	0.0407623	0.0147178	0.0929863	-0.0124097	0.824114	0.430014	-0.13057	-0.0797351	-0.180037	-0.354159	-0.490668	0.0640187	0.0845821	-0.101102	-0.836257	-2.07986	-0.0729362	0.648242	-1.13578	0.658929	0.658578	0.0833365	0.0483833	-0.0387814	0.350054	0.725664	0.716887	0.981999	1.05872	0.276815	0.516734	0.209151	0.445602	0.413952	1.03031	1.1283	1.3281	0.0501842	0.392103	0.227323	0.283364	0.850474	0.622846	0.711093	1.07812	0.106712	0.0933917	-0.36899	0.132753
6-phospho-D-gluconate	0.215876	-0.0839607	-0.338147	-0.504443	-0.32295	-0.403005	-0.140207	-0.556053	-0.136144	-0.885804	-1.21231	-0.210262	-0.926559	-0.746091	-1.6374	-2.23792	-0.179396	-0.510977	-1.34758	-1.33332	-1.64365	-0.636624	0.063094	0.472948	0.344962	0.803402	-0.150311	0.536681	0.518189	0.495489	1.02943	1.32419	1.21157	0.938206	0.900812	0.442297	0.922433	0.302969	0.276733	0.831962	0.725908	0.846987	1.48832	1.21956	0.912305	-0.176728	0.326914	0.0609213	-0.130852
octulose-phosphate	0.482482	-0.304634	-0.284315	-0.416039	-0.40704	-0.385316	-0.242159	-0.209905	-0.114399	-0.734416	-0.904976	0.311591	-0.607139	-0.78517	-0.987631	-1.90919	-0.189956	0.164058	-1.03075	0.0636781	0.201029	0.66914	-0.392663	0.21807	0.226894	0.515176	0.373675	0.602248	0.911029	-0.50644	0.453631	-0.0259597	0.520821	0.588305	0.718566	0.967226	0.820049	-0.0726521	0.296289	0.52379	0.46892	0.631685	0.866826	0.652565	0.964879	-0.0331597	-0.011951	-0.179948	-0.103471
ribose-phosphate	0.0726047	-0.00505386	-0.190072	0.0797369	-0.0488175	-0.280886	-0.222711	-1.15831	-0.628323	-0.347667	-0.517086	0.0045064	-1.01636	-0.633589	-0.996253	-1.46979	-0.459966	-1.00504	-0.999275	0.0213207	-0.982203	0.287399	-0.0681956	0.244099	0.394575	0.734241	0.859682	1.19809	0.752188	0.0503657	0.61918	0.380302	0.779278	1.10001	1.12605	0.707774	0.739337	0.245415	0.25528	0.506992	0.647032	1.23588	1.1561	0.904896	0.898253	-0.24742	0.299875	0.399813	0.267695
sedoheptulose-bisphosphate	0.0659675	-0.698198	-0.25057	0.167541	0.775491	0.554805	-0.266539	-0.0690615	1.15495	-0.487242	-0.29851	0.468953	0.395	0.378364	-0.582371	-1.12743	0.33516	0.612921	-1.16821	0.857484	0.769035	-0.0553657	0.404833	0.725379	1.29538	1.65426	1.94546	1.8872	1.83456	0.49158	1.00849	1.40944	1.10114	1.58564	1.77764	1.54924	2.40888	0.288476	0.464252	1.86637	1.29522	1.53498	2.30263	2.35325	2.5076	-0.218575	0.607943	0.553006	0.781439
octulose-bisphosphate	0.0768591	-0.0138068	-0.0928866	0.0612739	0.291724	0.675362	-0.61883	-0.791206	0.0654859	-0.951853	-0.767141	0.144052	0.621489	0.283399	-0.957554	-1.31345	-0.255267	-0.683233	-1.71779	0.140233	0.807287	-0.581449	0.448161	0.29432	1.20471	1.8777	1.22377	4.31186	2.00379	0.253505	0.458464	1.66668	3.40723	1.65209	3.44118	3.5085	2.9823	0.360685	0.797604	1.02303	1.48938	2.05431	2.06517	2.36908	2.27383	-0.199557	0.574201	0.619483	0.735367
succinate	-0.147544	0.597964	0.016076	0.108307	0.185066	-0.0514303	0.0952802	2.1813	1.59872	0.706798	0.428966	-0.293938	0.821897	1.21476	1.27124	1.06137	0.327219	1.21127	2.33164	2.17206	2.38179	0.0165429	0.0690898	0.32991	0.420744	0.383785	0.187689	-0.177354	-0.167205	-0.0660571	0.336146	0.151916	0.243885	0.0671735	-0.356523	-1.03549	-1.4472	0.137813	0.37702	0.134851	0.614718	0.109758	0.132153	-0.300479	-0.755624	-0.289432	-0.800477	-0.894353	-0.847275
ADP-glucose	0.137318	-0.267741	-0.402686	-0.187243	0.0193507	-0.209146	-0.245457	-0.267854	0.579478	0.154189	-0.192492	0.0870262	-0.84042	-0.0347898	-0.0471938	-0.0858905	-0.0601319	0.30482	-0.132528	1.35393	0.405775	-0.096384	-0.306423	-0.641884	-0.61449	-0.312282	-0.445797	-0.605658	-0.496323	0.186696	0.307713	-0.136275	-0.58208	-0.610872	-0.579319	-0.959782	-0.528888	0.0982116	0.0293939	-0.380361	-0.557935	-0.420981	-0.527032	-0.840491	-0.770851	0.226374	0.278998	0.000547934	-0.227331
glutarate	-0.452559	0.244125	-0.20972	-0.870672	-0.226847	-0.185363	0.0776141	0.439062	-1.84356	-1.59037	-0.195203	0.0914732	-0.477108	-0.143277	-0.169165	-0.286813	-0.354273	0.436655	-0.11774	0.301868	-0.545564	0.21967	0.313024	0.751004	0.453467	0.477323	0.355115	0.36736	-0.16822	-0.641645	-0.0112695	0.127834	0.461453	1.1228	-0.0662158	0.452759	0.92443	0.257797	0.515207	1.04511	1.74805	2.09059	1.69243	1.77029	1.83447	-0.00132389	-0.091474	-0.331706	-0.386401
ATP	-0.00429015	0.106565	-0.185424	-0.00683802	-0.0247753	0.0949681	-0.0255628	-0.49444	0.279326	1.21496	1.66253	-0.426542	-1.32077	0.317808	-0.155481	-0.601165	-0.226613	-0.0979897	-0.216373	0.136572	0.111474	-0.663871	-0.117102	-0.193567	0.121066	-0.0600981	-0.275357	-0.244507	-0.192957	0.224978	0.367806	0.1581	0.265301	-0.053505	0.128393	-0.229246	0.0671778	0.0804879	-0.402354	0.724393	-0.267883	-0.000810763	0.253149	0.835851	0.555324	0.146675	0.681717	0.19067	-0.127405
ADP	0.0629428	0.0645295	-0.233769	0.00216735	0.204909	-0.137596	0.164074	0.428815	0.964014	1.15716	1.68449	-0.399278	-0.628238	0.976954	0.279548	0.354279	0.173999	0.299411	0.421393	0.657495	0.970627	-0.540018	-0.040674	0.0423753	0.520294	0.237856	0.044211	-0.255805	-0.0133274	0.11466	0.589027	-0.116001	-0.0201744	-0.613551	-0.55382	-0.883919	-0.502202	0.0988335	-0.278094	-0.214343	-0.203559	-0.0968244	-0.0319631	-0.472487	-0.0249797	-0.0503464	0.141326	-0.378211	-0.593616
CTP	-0.0998142	0.170816	0.265845	0.287476	0.570519	0.484741	0.0388352	-0.774319	0.986058	1.28662	1.31758	-0.33532	-0.716001	1.52086	0.744169	0.31143	-0.264475	0.416177	0.569329	1.30598	1.00242	-0.41531	-0.208038	-0.211414	0.543649	0.606567	0.377419	0.599827	0.826014	0.294045	0.688801	-0.164696	0.392964	0.105632	0.622053	0.445324	1.119	0.29412	-0.532512	-0.187637	-0.317938	-0.187762	0.1864	-0.284906	0.181392	0.153654	0.665308	0.307873	-0.0842655
UTP	0.0118538	0.0754434	0.0512218	0.15315	0.364074	0.250242	-0.133888	0.725448	1.26213	1.80896	1.47077	-0.383273	-0.540752	1.4211	0.580047	-0.254918	-0.798382	0.304724	0.519735	0.914927	0.403315	-0.602396	-0.301238	-0.335449	0.289998	0.43963	0.200695	0.283522	0.369928	0.0688257	0.331486	0.0824583	0.528543	0.541266	0.809169	0.57947	1.2993	-0.057256	-0.273675	0.917946	0.240452	1.12407	0.666218	1.54974	0.485033	0.0202635	0.736006	0.330042	-0.126031
UDP	0.0571382	0.364448	0.0479606	0.539019	0.496942	0.425263	0.380995	1.60582	1.84997	2.08834	1.50133	-0.120038	0.11942	1.78195	0.997679	0.425151	-0.19158	0.605346	1.22025	1.31554	1.05597	-1.08009	-0.134179	0.188167	0.874109	0.90525	0.914391	0.802639	0.650575	0.00864019	0.544339	0.158849	0.335258	0.142459	-0.165521	0.097416	0.58607	0.214095	-0.0332313	-0.125318	0.0902335	0.388168	0.196423	-0.466994	0.357384	0.317288	0.296521	-0.446235	-0.696403
UMP	0.139947	0.591495	-0.679137	0.112095	-0.521937	-0.161403	-0.117996	0.229568	0.23741	1.18742	0.326241	-0.493766	-0.302207	0.0273824	0.15688	0.186504	0.191329	0.399814	0.423229	0.179112	-0.0933707	0.0803138	-0.00692922	0.768859	0.901929	0.761103	0.703309	0.207665	0.875623	0.11844	0.642774	0.549507	0.837457	1.24725	0.867262	1.49314	0.581735	0.190363	-0.353024	0.888128	0.515708	0.36508	0.888937	0.227363	0.675947	-0.0421346	0.103857	0.029265	0.128981
GTP	-0.0124277	-0.0533151	0.167892	0.144868	0.318294	-0.0392938	-0.0618008	-0.772594	0.750356	1.17725	0.893942	-0.236875	-1.57025	0.446837	-0.612263	-0.979848	-0.346753	-0.261146	-0.774619	-0.0770099	0.349633	-1.39134	0.0734294	0.172222	0.189969	0.0634608	-0.0332014	0.110305	0.119227	0.465217	0.561011	0.448624	0.464281	-0.167359	0.29331	0.258005	0.383494	0.310446	-0.631596	0.0114365	-0.339999	0.0236275	0.102302	-0.590082	-0.013867	0.279845	1.04407	0.261799	0.135531
dTTP	-0.0282619	0.962558	0.882389	1.52689	1.92706	2.22507	0.213696	4.50376	6.06525	5.13479	2.28605	0	2.35334	4.14607	5.63369	3.65088	0.588778	2.28909	4.9686	4.95178	4.33804	-0.112998	-0.147272	1.58411	2.85081	4.04376	3.41641	4.48117	3.13407	-0.311006	3.19951	2.67121	4.38895	4.37339	4.88661	4.48326	5.04798	0.626808	1.91932	4.72866	4.00891	4.4674	5.65581	6.12586	5.23698	-0.107352	1.53972	1.86609	1.42071
dTMP	0	0.323051	1.52769	0.716689	1.35354	2.02349	-1.51124	2.87713	0.79088	0.250213	0.69665	-0.324079	0.981459	-0.574511	0.711263	1.90323	0	-1.26504	2.73164	1.61216	2.89664	-0.298574	-0.197376	0.664284	2.20291	1.93587	3.04448	2.80005	3.67786	1.10521	0.211504	3.0827	3.15868	4.06602	4.50417	6.0642	5.45523	0.581507	2.37734	5.26099	5.74712	5.99655	5.55117	5.43695	3.27355	0.0125995	1.63932	2.20827	2.21773
dUMP	-0.52976	-0.544842	-0.753204	-0.227457	-0.974865	-1.20606	0.225469	-0.583699	-1.92296	-0.0216006	-0.658278	0.101874	-0.43799	0.164642	2.16487	2.35218	-0.0196425	0.188157	-0.578761	-0.0614708	-0.919765	-0.872798	2.86688	4.62779	7.78034	7.39084	8.10741	6.71081	5.82878	0.0954953	2.47735	3.52429	6.13418	4.42936	6.20656	4.85195	4.08774	-0.336144	5.05906	6.80006	7.56323	7.03566	5.82425	3.53496	2.80921	-1.91466	0.917745	1.58618	1.6336
dCTP	0.169304	0.402935	0.533265	1.11557	0.73664	0.863302	-0.248438	1.82138	3.94824	2.69663	1.79572	-0.190794	0.710157	3.31476	3.14868	1.12962	-0.0721219	0.569324	2.89402	2.94106	2.89811	-0.412097	0.0855603	0.830003	1.7367	1.59365	1.52423	1.64868	1.12402	0	1.23589	1.16761	0.564479	2.64943	1.49573	1.61887	1.85924	0.762444	0.0189663	1.69262	1.26188	1.25184	1.35434	1.35346	0.345415	-0.186967	0.792672	0.620173	-0.450257
O-acetyl-neuraminic acid	0.482616	-0.68873	-0.562772	0.182337	0.0616949	0.343134	-0.299507	1.72585	1.97292	1.74182	2.99713	-0.37158	0.670041	0.267333	1.71516	2.56976	-0.0940707	0.590322	0.749393	0.618592	1.41869	-0.00562873	0.555757	1.14138	0.88983	0.265064	0.40144	-0.155133	-0.158768	-0.101519	0.659015	2.09975	1.68207	1.53374	0.993091	0.508627	0.413905	-0.0980056	0.517422	1.02379	1.33865	1.26747	1.2327	0.758334	0.014829	-0.328991	-0.263207	0.380317	0.113052
CMP-acetylneuraminate	0.074976	0.259622	0.0972293	0.25306	0.237067	0.281002	-0.0338975	0.67344	1.39743	1.5498	2.3996	0.353168	0.378629	0.875364	1.31963	1.85644	0.474988	0.738797	1.01598	0.841525	1.13068	0.147431	0.353949	0.574054	0.543762	0.549485	0.450721	0.78969	1.02245	0.354676	0.73434	0.658884	0.602569	0.744158	0.916617	0.526482	0.777038	0.159555	0.644867	0.791202	0.862786	0.876023	0.95912	0.904996	0.676778	-0.0687431	0.111493	-0.0901763	-0.207399
pyruvate	0	0.106915	-0.289507	-0.222392	-0.415037	-0.601451	0	-0.559427	-0.556393	-0.706269	-0.559427	0.369932	-1.70876	0.104026	0.792975	0.750497	0	0.0780025	-0.415037	0.0430687	-0.652077	0	-0.222392	-0.152003	-0.0740006	-0.14439	-0.14439	-0.14439	-0.14439	-0.396671	0.179585	-0.72797	-0.908661	-0.872982	-1.1008	-1.76267	-1.16948	0.0289719	-0.258609	-0.547319	-0.86605	-0.647009	-0.545139	-1.21627	-1.74542	-0.0560169	-0.653607	-0.215008	-0.516268
inosine	-0.417089	0.174652	0.0951915	-0.709331	-0.526099	-0.527046	0.214495	-2.03467	-0.777611	-1.09399	-0.370749	0.11647	-0.816399	0.026768	-1.30473	-1.19348	0.124452	-1.24308	-1.70125	-0.862356	-0.338814	0.0748569	-0.25196	-0.0992082	0.112181	0.521398	0.583378	0.369863	0.186493	0.102626	0.591096	0.524294	-0.0859102	-0.117234	0.558959	0.10753	-0.163914	-0.0414164	0.180161	-0.880696	-1.29069	-0.496687	-1.4101	-1.23043	-0.952424	1.21876	0.12446	-0.0206109	-0.897418
hexose-phosphate isomer	0.195207	0.369616	0.308105	0.421497	0.244881	0.253127	-0.291895	0.708303	3.21707	2.02067	2.13803	-0.13217	-0.882704	-0.698818	1.24767	0.97921	-0.316609	0.485083	0.131875	1.89885	1.2301	-0.0811276	-0.430454	1.02526	1.30702	1.25268	1.07405	1.00006	1.21391	0.494401	0.522919	1.26536	1.97905	2.15783	2.35062	2.21181	2.46526	0.748417	-0.0261327	0.793725	1.50589	1.69221	1.62666	1.76123	1.17962	-0.19321	-0.368039	-0.121044	0.421937
guanosine	-0.501414	0.0286489	0.091104	-0.682308	-0.454549	-0.841412	0.268493	-3.66148	-3.03386	-2.53304	-0.92017	-0.565832	-1.48239	-1.582	-1.70878	-0.988315	-0.0914735	-1.06892	-2.06564	-1.9403	-1.01308	-0.0544074	-0.327297	-0.585455	-0.518593	-0.629941	-1.44371	-1.00705	-0.283553	0.90318	0.0996529	-0.325686	-1.7758	-1.43489	-3.04482	-2.07149	-2.01256	-0.139592	-0.0467186	-0.645304	-1.65806	-2.14568	-1.75583	-2.84451	-3.18923	-1.19985	-0.106714	1.88714	0.327371
hydroxyglutarate	0.0759367	0.259304	-0.246288	0.611268	0.397529	-0.0520815	0.076776	-0.514157	-0.608074	1.22033	1.08881	0.00779195	-0.247102	-0.127894	-0.391733	-0.091044	-0.0428779	1.19182	0.510399	0.597006	0.836564	-0.187139	0.130547	1.40328	1.67162	1.81103	1.36268	1.6232	1.08078	0.200194	1.08472	1.04862	1.17428	1.6274	2.1826	2.1777	2.2986	-0.0334116	0.100943	0.633075	1.11546	1.29161	1.46822	1.53438	1.29558	-0.129888	-0.203762	0.24549	0.0524595
glycerophosphoinositol	0.113122	-0.226192	-0.654475	-0.583853	-0.575011	-1.07328	0.000987586	-1.19811	-1.01366	-1.38593	-0.778024	-0.0997609	-1.15725	-1.03987	-1.287	-1.64806	-0.219186	-0.444865	-1.26863	-1.14442	-1.17074	0.000981124	-0.12173	-0.0749147	-0.154665	-0.217891	-0.3116	-0.613922	-0.33414	-0.16204	0.309931	-0.210686	-0.7614	-0.691295	-1.03063	-0.934065	-0.956779	-0.0681108	0.0102012	-0.271539	-0.613739	-0.61879	-0.71632	-1.0696	-1.0671	0.22851	-0.364405	-0.344375	-0.421418
CDP-ribitol	0.00169739	0.0662214	-0.110477	0.0348459	-0.0733557	-0.363762	0.120715	-1.94571	-1.98142	-1.15746	-0.980724	-0.210707	-2.206	-2.00125	-2.00971	-2.20089	-0.610321	-1.72276	-2.0356	-2.12131	-1.76662	-0.0123408	-0.171831	-0.0417744	0.332246	0.356778	0.603518	0.470203	0.642522	0.0935824	0.402353	-0.0809515	-0.166635	-0.149343	-0.190881	-0.29884	-0.0400112	0.0299058	0.152873	0.0473595	-0.0648039	0.132925	-0.22021	-0.47743	-0.289502	-0.166228	-0.255648	-0.266204	-0.192619
CDP	0.435087	0.201742	0.055881	0.320472	0.413746	0.37788	0.305885	0.0472623	1.00242	1.39563	1.48173	-0.179536	-0.159272	1.55763	1.03812	1.36187	0.0648588	0.65961	1.18695	1.2529	1.41682	-0.675814	0.000605946	0.107171	0.89433	1.2636	0.876541	0.801513	0.893581	0.12852	0.931435	-0.00649605	-0.217239	0.141654	-0.0713303	0.663794	0.47071	0.0164317	-0.484717	-0.0986783	-0.152084	0.260034	0.0421366	-0.0260252	0.083079	0.168562	0.26533	-0.516339	-0.571496
carboxyethylcysteine	0.468388	0.359005	0.0912306	0.332218	0.553091	0.780257	-0.304981	0.531991	-0.224621	1.50444	-0.199828	-0.87244	0.852477	0.84586	0.0222254	-1.49418	0.385654	1.6959	0.26926	2.14643	2.26029	0.0401863	0.559001	1.25026	1.8107	2.52618	3.00093	3.73381	3.90623	0.0160665	0.478398	1.21579	3.53981	3.74932	4.09861	4.00627	4.32788	-0.130275	0.0866438	0.616756	1.60159	1.65888	2.89048	3.03628	2.69304	-0.111482	0.440368	0.942035	0.925004
3-phosphoserine	-0.487157	0.0760729	0.636358	1.4699	0.827325	1.9127	-0.510156	-0.330259	-0.0544594	-0.771098	-1.71325	-0.289059	-2.05258	1.142	1.40989	0.0972998	-1.99051	-1.81071	0.3346	0.736426	0.378896	0.201961	0.0357079	0.192689	-0.144072	-0.936896	-1.05292	-0.722709	-1.18356	-0.104706	0.228047	0.416481	-0.00606393	-0.00356801	-0.71511	-1.07718	-0.839618	0.0961369	-0.0244098	0.426305	0.0317846	-0.00681691	0.257798	-0.622755	-1.48819	0.808095	0.0729907	0.658991	-0.272259
[truncated: 4 more columns]
